# Supplementary material for: Discovery of Genes Related to Insecticide Resistance in Bactrocera dorsalis by Functional Genomic Analysis of a De Novo Assembled Transcriptome
Source: PLoS One. 2012 Aug 7;7(8):e40950. doi: 10.1371/journal.pone.0040950 (PMC3413685; doi:10.1371/journal.pone.0040950)
Supplement: Table S3 — Predicted P450-related transcripts (EC 1.14.14.1). (XLS) [file pone.0040950.s004.xls]

## Sheet: Table S3
Table S3 - Predicted P450-related transcripts (EC 1.14.14.1)
Length: length of the isotig
Coverage: average depth of the isotig
Identity: seqeunce identity of the alignment to the D. melanogaster protein
DM ID: RefSeq ID of D. melanogaster (Dm) proteins
*: matched by E1DS motifs
isotig ID	Length	Coverage	Identity	Alignment length	DM ID	Gene Name	Motif	Distint gene ID	Note
k31_Locus_30420.1	509	9.31631	80.47	169	NP_611067.2	Cyp4aa1	*	1
k31_Locus_3058.1	319	2.74608	63.16	57	NP_611067.2	Cyp4aa1		1	considered to be the same gene as k31_Locus_30420.1
k31_Locus_5123.4	1679	15.9553	55.01	509	NP_608916.1	Cyp4ac1	*	2
k31_Locus_13768.2	839	9.19666	44.93	69	NP_525044.1	Cyp4ae1		3
k31_Locus_15259.1	809	29.4561	53.53	269	NP_525044.1	Cyp4ae1		3	considered to be the same gene as k31_Locus_13768.2
k31_Locus_32082.1	168	4.79762	73.21	56	NP_525044.1	Cyp4ae1		3	considered to be the same gene as k31_Locus_13768.2
k41_Locus_32438.1	256	14.5664	50	58	NP_525044.1	Cyp4ae1		4
k31_Locus_12641.1	1026	15.7222	78.38	222	NP_524598.1	Cyp4c3		5
k31_Locus_33667.1	428	17.4813	87.23	141	NP_524598.1	Cyp4c3	*	5	considered to be the same gene as k31_Locus_12641.1
k31_Locus_20081.1	897	4.41472	65.64	259	NP_476907.2	Cyp4d1, isoform A		6
k31_Locus_32749.1	257	2.10117	46.25	80	NP_476907.2	Cyp4d1, isoform A		7
k31_Locus_7344.1	813	8.56089	71.43	196	NP_476907.2	Cyp4d1, isoform A		8	sequence revised according to alignment to the Dm gene
k31_Locus_44311.1	580	4.4069	62.84	183	NP_476907.2	Cyp4d1, isoform A	*	8	considered to be the same gene as k31_Locus_7344.1
k31_Locus_1615.1	1126	4.0302	57.14	245	NP_652020.1	Cyp4d14	*	9
k31_Locus_1615.2	648	5.13889	49.07	214	NP_525043.1	Cyp4d2		10
k31_Locus_7142.1	1406	11.9424	65.04	452	NP_525043.1	Cyp4d2	*	11
k31_Locus_40359.1	1028	8.08074	55.35	327	NP_523961.1	Cyp4d8	*	12	sequence revised according to alignment to the Dm gene
k31_Locus_13203.1	665	6.5985	53.33	105	NP_523961.1	Cyp4d8		12	considered to be the same gene as k31_Locus_40359.1
k31_Locus_11233.1	1783	10.0707	45.49	499	NP_524771.1	Cyp4e1	*	13	sequence revised according to alignment to the Dm gene
k31_Locus_7323.1	1695	33.3605	60.92	522	NP_477117.2	Cyp4e2	*	14
k39_Locus_3152.1	953	9.48583	42.58	310	NP_523527.1	Cyp4e3		15
comp172_c0_seq1	1722	1341.54	84.27	426	NP_525031.1	Cyp4g1		16	sequence replaced by a longer version as delivered by Trinity
k31_Locus_11194.3	1989	39.7798	59.89	551	NP_525031.1	Cyp4g1	*	17
comp9376_c0_seq1	1389	19.0526	82.41	449	NP_572721.1	Cyp4g15, isoform A		18	sequence replaced by a longer version as delivered by Trinity
k31_Locus_1636.3	1703	13.3177	55.36	513	NP_524828.1	Cyp4p1	*	19
k31_Locus_693.1	1510	12.0828	56.62	468	NP_524828.1	Cyp4p1	*	20	local alignment with 73.82% identity to k31_Locus_1636.3
k21_Locus_645.1	1776	31.652	56.6	500	NP_610473.1	Cyp4p3	*	21
k31_Locus_7623.3	1380	15.1217	66.67	402	NP_573003.2	Cyp4s3	*	22
k31_Locus_15278.1	401	4.23192	48.82	127	NP_610390.1	Cyp6a13		23
k31_Locus_22920.1	606	6.19142	49.25	199	NP_610390.1	Cyp6a13	*	23	considered to be the same gene as k31_Locus_15278.1
k31_Locus_27640.2	336	9.0506	57.66	111	NP_610390.1	Cyp6a13		24	sequence revised according to alignment to the Dm gene
k31_Locus_33785.1	1035	9.65	45.07	284	NP_610390.1	Cyp6a13	*	25	sequence revised according to another assembler, Trinity
k31_Locus_3817.2	549	18.9053	48.5	167	NP_610390.1	Cyp6a13	*	26
k31_Locus_3949.3	1836	33.055	55.51	490	NP_610390.1	Cyp6a13	*	27
k31_Locus_41847.1	245	5.87755	62.03	79	NP_610390.1	Cyp6a13		28
k31_Locus_452.4	1067	26.2324	47.01	351	NP_610390.1	Cyp6a13	*	29
k31_Locus_54286.1	254	2.7874	46.48	71	NP_610390.1	Cyp6a13		29	considered to be the same gene as k31_Locus_452.4
k31_Locus_30624.1	416	5.625	58.99	139	NP_652018.1	Cyp6a17		30
k31_Locus_9277.1	149	26.5772	63.27	49	NP_652018.1	Cyp6a17		31
k23_Locus_30861.1	544	6.53125	55.07	69	NP_651563.1	Cyp6a18		32
k31_Locus_1514.9	374	86.85	53.64	110	NP_523628.1	Cyp6a2		33	sequence revised according to another assembler, Trinity
k31_Locus_2396.3	1546	10.075	50.63	316	NP_523628.1	Cyp6a2		34
k31_Locus_3624.2	1603	16.3381	42.61	514	NP_523628.1	Cyp6a2		35
k31_Locus_448.9	754	74.0053	47.29	258	NP_523628.1	Cyp6a2	*	36
k31_Locus_7566.5	839	9.22527	53.14	271	NP_523628.1	Cyp6a2		37
k31_Locus_13176.1	392	6.5051	39.76	83	NP_611002.3	Cyp6a20		38
k31_Locus_1514.8	562	152.374	54.95	91	NP_611002.3	Cyp6a20		39
k31_Locus_7566.2	291	8.61856	46.88	96	NP_611002.3	Cyp6a20		39	considered to be the same gene as k31_Locus_1514.8
k31_Locus_2243.1	1042	26.1708	66.88	308	NP_611003.2	Cyp6a21		40
k31_Locus_22954.2	1524	10.5682	59.16	475	NP_611003.2	Cyp6a21		41
k31_Locus_3996.1	533	16.7786	35.52	183	NP_611003.2	Cyp6a21		41	considered to be the same gene as k31_Locus_22954.2
k31_Locus_23583.1	196	23.9847	46.88	64	NP_652075.1	Cyp6a22		42
k31_Locus_2687.2	1100	115.452	53.07	277	NP_652075.1	Cyp6a22		42	considered to be the same gene as k31_Locus_23583.1
k31_Locus_3817.1	1142	19.7023	38.68	318	NP_652075.1	Cyp6a22		42	considered to be the same gene as k31_Locus_23583.1
k31_Locus_448.5	559	19.2773	49.28	69	NP_652075.1	Cyp6a22		42	considered to be the same gene as k31_Locus_23583.1
k31_Locus_6409.1	1021	14.0157	44.74	152	NP_652075.1	Cyp6a22		43
k31_Locus_140.3	378	59.0926	60.53	76	NP_611000.2	Cyp6a23		44
k31_Locus_2687.1	1127	69.1003	43.25	289	NP_611000.2	Cyp6a23		44	considered to be the same gene as k31_Locus_140.3
k31_Locus_8102.2	1701	25.9436	55.31	490	NP_611000.2	Cyp6a23	*	45
k31_Locus_9277.2	225	16.8	63.83	47	NP_611000.2	Cyp6a23		45	considered to be the same gene as k31_Locus_8102.2
k31_Locus_7566.3	843	7.15302	54.15	277	NP_523749.2	Cyp6a8		46
k31_Locus_10710.1	1529	15.5612	54.24	483	NP_523748.2	Cyp6a9		47	sequence revised according to alignment to the Dm gene
k31_Locus_2820.1	1755	32.3561	60.64	503	NP_523748.2	Cyp6a9		48
k31_Locus_452.3	468	109.348	46.53	101	NP_523748.2	Cyp6a9		49
k31_Locus_5064.1	869	42.5984	62.29	175	NP_523748.2	Cyp6a9		50
k31_Locus_5522.2	1747	106.459	61.99	492	NP_651082.1	Cyp6d4		51
k31_Locus_5505.1	1684	122.941	53.97	504	NP_650327.1	Cyp6d5		52
comp390_c0_seq1	2259	339.097	56.45	512	NP_610743.2	Cyp6g1		53	sequence replaced by a longer version delivered by Trinity
k31_Locus_25699.3	507	5.51677	54.69	128	NP_610743.2	Cyp6g1		53	considered to be the same gene as comp390_c0_seq1
k31_Locus_8771.6	216	80.8426	54.93	71	NP_610743.2	Cyp6g1		54
k31_Locus_881.4	689	279.93	47.48	139	NP_610743.2	Cyp6g1		55	sequence revised according to another assembler, Trinity
k31_Locus_62305.1	298	2.71812	68.09	94	NP_610744.1	Cyp6g2		55	considered to be the same gene as k31_Locus_881.4
k31_Locus_74787.1	133	1.54887	68.29	41	NP_610744.1	Cyp6g2		55	considered to be the same gene as k31_Locus_881.4
k31_Locus_7684.2	1659	15.0271	50.31	489	NP_610744.1	Cyp6g2		56
k31_Locus_26980.2	608	8.56086	59.15	142	NP_608457.1	Cyp6t1		57
k31_Locus_18149.1	1004	16.1116	43.8	274	NP_610252.3	Cyp6u1		58	considered to be the same gene as k31_Locus_3560.2
k31_Locus_3560.2	558	11.9	40.64	187	NP_610252.3	Cyp6u1		58	sequence revised according to another assembler, Trinity
k31_Locus_66504.1	318	2.83019	74.29	105	NP_608403.1	Cyp6v1		59
k31_Locus_8428.2	399	3.22556	66.39	122	NP_608403.1	Cyp6v1		59	considered to be the same gene as k31_Locus_66504.1
k41_Locus_2723.2	499	186.93	61.19	67	NP_523645.1	Cyp9b1		60	considered to be the same gene as k31_Locus_1837.2
k31_Locus_1837.2	1201	108.367	55.04	387	NP_523646.1	Cyp9b2		60	local alignment with 83.13% identity to k31_Locus_3923.2
k31_Locus_3923.2	1683	101.51	54.46	505	NP_523646.1	Cyp9b2	*	61	sequence revised according to another assembler, Trinity
k31_Locus_4832.1	1046	12.7342	49.25	335	NP_523850.1	Cyp9c1		62
comp787_c0_seq1	1708	262.48	55.21	518	NP_650189.1	Cyp9f2, isoform A		63	sequence replaced with a longer version delivered by Trinity
k31_Locus_6595.1	1682	42.6665	54.86	463	NP_611370.2	Cyp12b2	*	64
k31_Locus_1689.3	1763	18.5831	51	500	NP_650003.4	Cyp12e1	*	65
k31_Locus_3233.8	1754	27.6226	50.3	497	NP_650003.4	Cyp12e1	*	66
k31_Locus_67462.1	183	0.934426	39.68	63	NP_609694.1	Cyp28a5		67
k31_Locus_1549.6	2374	7.56698	50.6	496	NP_608912.1	Cyp28d1	*	68
k31_Locus_24640.1	517	3.95938	45.83	120	NP_608912.1	Cyp28d1		69
k31_Locus_1549.1	796	3.5	53.14	175	NP_608911.1	Cyp28d2		70
k31_Locus_40464.1	280	5.97143	80.65	93	NP_724937.1	Cyp49a1, isoform C		71
k31_Locus_14818.1	489	9.00204	41.98	162	NP_731751.1	Cyp304a1		72	sequence revised according to the alignment to the Dm gene
k31_Locus_54729.1	506	3.96443	69.17	120	NP_731751.1	Cyp304a1	*	72	considered to be the same gene as k31_Locus_14818.1
k31_Locus_2048.4	694	15.1052	77.22	180	NP_731751.1	Cyp304a1	*	73
k31_Locus_11177.1	305	7.96721	64.08	103	NP_649151.1	Cyp305a1		74
k31_Locus_23999.1	648	6.70062	70.27	148	NP_649151.1	Cyp305a1		74	considered to be the same gene as k31_Locus_11177.1
k31_Locus_64924.1	254	6.14567	56.98	86	NP_649151.1	Cyp305a1		75
k31_Locus_15566.1	324	4.09568	69.07	97	NP_649151.1	Cyp305a1	*	76
k31_Locus_53489.1	356	3.53933	67.83	115	NP_647975.2	Cyp307a1		77
k31_Locus_3832.1	1645	21.0638	39.31	491	NP_608688.2	Cyp309a1		78
k31_Locus_67313.1	209	2.38278	53.62	69	NP_608688.2	Cyp309a1		79
k21_Locus_3972.3	1258	60.0032	35.82	388	NP_608689.2	Cyp309a2		80
k31_Locus_9651.1	1115	14.2915	45.24	347	NP_609891.1	Cyp310a1		81
k21_Locus_54794.1	361	5.23546	58.12	117	NP_727589.1	Cyp311a1, isoform A		82
k31_Locus_4782.2	482	8.70747	62.75	51	NP_727589.1	Cyp311a1, isoform A		82	considered to be the same gene as k21_Locus_54794.1
k21_Locus_28721.1	233	2.5794	59.74	77	NP_572780.3	Cyp311a1, isoform B		83
k23_Locus_24239.6	1461	7.57221	37.31	201	NP_650368.1	Cyp313a1		84
k31_Locus_54673.1	304	2.77961	47.52	101	NP_650224.3	Cyp313a4		85
comp3162_c0_seq1	1668	58.0989	33.4	488	NP_650224.3	Cyp313a4	*	86	sequence replaced by a longer version delivered by Trinity
k31_Locus_7314.1	321	1.96262	56.82	88	NP_650224.3	Cyp313a4		87
k31_Locus_8306.2	662	5.17523	43.16	190	NP_650224.3	Cyp313a4	*	88	local alignment of 82.02% identity with comp3162_c0_seq1
k31_Locus_11547.1	895	14.0883	48.15	189	NP_611004.1	Cyp317a1		89
k31_Locus_4642.1	1261	17.6312	49.71	173	NP_611004.1	Cyp317a1		89	considered to be the same gene as k31_Locus_11547.1
k31_Locus_27656.1	309	1.45631	44.32	88	NP_727590.1	Cyp318a1		90
