# Supplementary material for: Discovery of Genes Related to Insecticide Resistance in Bactrocera dorsalis by Functional Genomic Analysis of a De Novo Assembled Transcriptome
Source: PLoS One. 2012 Aug 7;7(8):e40950. doi: 10.1371/journal.pone.0040950 (PMC3413685; doi:10.1371/journal.pone.0040950)
Supplement: Table S4 — Predicted GST-related transcripts (EC 2.5.1.18). (XLS) [file pone.0040950.s005.xls]

## Sheet: Table S4
Table S4 - Predicted GST-related transcripts (EC 2.5.1.18)
Length: length of the isotig
Coverage: average depth of the isotig
Identity: seqeunce identity of the alignment to the D. melanogaster protein
DM ID: RefSeq ID of D. melanogaster proteins
*: matched by E1DS motifs
isotig ID	Length	Coverage	Identity	Alignment length	DM ID	Gene Name	Motif	Distint gene ID	Note
k31_Locus_10486.1	919	53.1589	60.79	227	NP_610457.1	CG11784 (Delta/Epsilon)		1
k31_Locus_1933.1	837	20.6452	50.67	225	NP_610457.1	CG11784 (Delta/Epsilon)	*	2
k31_Locus_8107.2	1011	84.9792	63.47	219	NP_572886.2	CG1681 (Theta)		3
k31_Locus_2256.4	1074	27.2328	71.43	224	NP_611964.1	CG16936 (Delta/Epsilon)		4
k31_Locus_16882.1	728	14.3407	71.81	227	NP_001162808.1	CG1702, isoform B (Theta)		5
k31_Locus_31470.1	350	2.13143	66.18	68	NP_001138040.1	CG17639, isoform B (Omega)		6
k31_Locus_7777.1	1784	36.0112	63.89	216	NP_610509.2	CG30000 (Theta)	*	7
k31_Locus_1747.1	599	29.7162	69.94	163	NP_788904.1	CG33178 (MAPEG)		8
k31_Locus_10742.2	1181	6.65961	60.46	306	NP_647945.1	CG4623 (unclassified)		9
k31_Locus_17142.2	415	18.6313	59.26	108	NP_610855.1	CG4688 (Delta/Epsilon)		10
k31_Locus_7657.3	1122	12	37.33	225	NP_610855.1	CG4688 (Delta/Epsilon)		11	sequence revised according to another assembler, Trinity
k31_Locus_1662.2	964	50.0415	64.19	215	NP_611339.1	CG5224 (Delta/Epsilon)	*	12
k31_Locus_2700.2	1059	41.0633	64.26	235	NP_648237.1	CG6662 (Omega)		13
k31_Locus_3836.6	591	22.8426	58.2	189	NP_648237.1	CG6662 (Omega)		14	with a local alignment of 85.57% identity to k31_Locus_2700.2
k31_Locus_3836.2	741	15.9474	56.25	192	NP_648236.1	CG6673, isoform B (Omega)		15	sequence revised according to another assembler, Trinity
k31_Locus_4270.3	515	34.2621	52.52	139	NP_648236.1	CG6673, isoform B (Omega)		16	with a local alignment of 89.20% identity to k31_Locus_3836.2
k31_Locus_3836.8	349	167.327	80	80	NP_648234.1	CG6776 (Omega)		17
k21_Locus_8012.2	279	463.724	71.67	60	NP_524326.1	GST D1, isoform A		18
k31_Locus_1085.2	336	25.5357	75.26	97	NP_524326.1	GST D1, isoform A	*	19
k31_Locus_1704.11	326	136.064	77.27	88	NP_524326.1	GST D1, isoform A	*	20
k31_Locus_223.7	951	62.8391	72.84	232	NP_524326.1	GST D1, isoform A	*	21
k31_Locus_4216.3	572	39.9091	54.81	135	NP_524326.1	GST D1, isoform A		21
k31_Locus_8694.1	599	9.70785	54.84	124	NP_524326.1	GST D1, isoform A		22
k31_Locus_8605.1	336	64.3571	68.75	80	NP_524912.1	GST D2		23
comp615_c0_seq2	881	256.865	53.37	208	NP_524914.3	GST D5		24	sequence replaced by a longer version delivered by Trinity
k21_Locus_14933.3	253	32.2648	40.24	82	NP_524915.1	GST D6		25	sequence revised according to another assembler, Trinity
k39_Locus_11568.1	646	5.41331	69.35	62	NP_525114.1	GST D7		26
k23_Locus_1713.1	766	77.0679	55.07	138	NP_650181.1	GST D9		27
k25_Locus_1730.2	792	191.715	55.47	137	NP_652713.1	GST D10		28
k31_Locus_1704.1	207	14.7826	78.57	28	NP_652713.1	GST D10		29
k31_Locus_2971.1	729	10.738	46.61	221	NP_611326.1	GST E4	*	30
k21_Locus_3036.1	699	59.6767	50.92	218	NP_611327.1	GST E5	*	31
k31_Locus_32557.1	716	6.15922	56.28	199	NP_611329.1	GST E7	*	32
k31_Locus_4547.9	890	17.5955	56.74	215	NP_611329.1	GST E7	*	33
k31_Locus_8181.2	671	39.4545	52.88	191	NP_611329.1	GST E7		34
k31_Locus_239.5	1129	54.4216	71.49	221	NP_725784.1	GST E9	*	35
k31_Locus_32557.2	875	5.34857	51.71	234	NP_611322.1	GST E10	*	36
k31_Locus_1183.8	199	124.296	96.15	52	NP_725653.1	GST S1, isoform A		37
k39_Locus_1666.5	320	1938.07	91.51	106	NP_725653.1	GST S1, isoform A		37
k31_Locus_719.2	1105	135.74	75.98	229	NP_001014610.1	GST-containing FLYWCH zinc-finger protein, isoform B (Delta)		38
k25_Locus_702.2	532	49.8553	73.98	123	NP_001014609.2	GST-containing FLYWCH zinc-finger protein, isoform D (Delta)		39
k31_Locus_10823.1	333	18.5646	84	75	NP_524696.2	microsomal GST-like, isoform A		40
k31_Locus_9869.2	565	10.7982	66.2	142	NP_524696.2	microsomal GST-like, isoform A		41
k37_Locus_16891.1	412	22.5413	66.06	109	NP_728382.1	microsomal GST-like, isoform B		42
