# Supplementary material for: Discovery of Genes Related to Insecticide Resistance in Bactrocera dorsalis by Functional Genomic Analysis of a De Novo Assembled Transcriptome
Source: PLoS One. 2012 Aug 7;7(8):e40950. doi: 10.1371/journal.pone.0040950 (PMC3413685; doi:10.1371/journal.pone.0040950)
Supplement: Table S5 — Predicted COE-related transcripts (EC 3.1.1.1). (XLS) [file pone.0040950.s006.xls]

## Sheet: Table S5
Table S5 - Predicted COE-related transcripts (EC 3.1.1.1)
Length: length of the isotig
Coverage: average depth of the isotig
Identity: seqeunce identity of the alignment to the D. melanogaster protein
DM ID: RefSeq ID of D. melanogaster proteins
*: matched by E1DS motifs
isotig ID	Length	Coverage	Identity	Alignment length	DM ID	Gene Name	Motif	Distint gene ID	Note
k31_Locus_3646.1	627	10.5726	72.81	114	NP_524269.3	alpha-Esterase-1		1
k21_Locus_13731.2	1987	18.7801	39.82	334	NP_524268.3	alpha-Esterase-2		2
k31_Locus_15618.1	346	14.104	56.31	103	NP_524267.2	alpha-Esterase-3, isoform A		3
k31_Locus_18696.2	1612	9.13834	58.48	395	NP_524267.2	alpha-Esterase-3, isoform A		3	considered to be the same gene as k31_Locus_15618.1
k31_Locus_18173.1	1735	17.9112	42.88	555	NP_524266.1	alpha-Esterase-4		4
k31_Locus_12725.1	2001	8.10595	44.34	318	NP_524265.3	alpha-Esterase-5		5
k31_Locus_18696.1	1179	6.64122	63.64	253	NP_524265.3	alpha-Esterase-5		6
k31_Locus_1880.6	2198	8.69108	52.53	533	NP_524265.3	alpha-Esterase-5		7
k31_Locus_1929.1	449	26.2339	60.18	113	NP_524265.3	alpha-Esterase-5		7	considered to be the same gene as k31_Locus_1880.6
k31_Locus_3929.1	1325	11.5306	47.48	417	NP_524265.3	alpha-Esterase-5		8
k31_Locus_18239.1	823	7.78007	55.73	253	NP_788500.1	esterase 6	*	9
k31_Locus_13044.2	1637	3.74771	62.67	150	NP_524261.1	alpha-Esterase-7, isoform A		10
k31_Locus_13627.1	505	4.8198	59.22	103	NP_524261.1	alpha-Esterase-7, isoform A		10	considered to be the same gene as k31_Locus_13044.2
k31_Locus_3396.2	1564	94.2091	58.85	469	NP_524261.1	alpha-Esterase-7, isoform A		11
k31_Locus_44162.1	423	13.6572	73.83	107	NP_524259.2	alpha-Esterase-8		12
k31_Locus_9509.1	1801	20.6313	71.78	411	NP_524259.2	alpha-Esterase-8		13
k31_Locus_4174.1	519	12.5395	48.33	120	NP_731165.1	alpha-Esterase-9, isoform A		14
k31_Locus_42705.1	356	0.505618	90.54	74	NP_731165.1	alpha-Esterase-9, isoform A		14	considered to be the same gene as k31_Locus_4174.1
k31_Locus_5290.1	995	2.53266	85.83	120	NP_731165.1	alpha-Esterase-9, isoform A		14	considered to be the same gene as k31_Locus_4174.1
k31_Locus_6811.1	1177	5.35259	83.41	205	NP_731165.1	alpha-Esterase-9, isoform A		15
k41_Locus_9723.1	2258	23.8485	45.87	412	NP_524258.1	alpha-Esterase-9, isoform B		16
k31_Locus_10411.3	2249	7.28724	58.98	568	NP_524257.3	alpha-Esterase-10		17
k31_Locus_14057.1	504	5.35714	51.19	168	NP_524257.3	alpha-Esterase-10		18
k31_Locus_2357.1	438	9.0411	55.17	145	NP_788501.1	esterase P (alpha-Esterase)		19
k31_Locus_124.7	1435	34.593	80.28	213	NP_652674.1	CG18815, isoform A (Unclassified)		20
k31_Locus_32406.1	320	3.65625	84.91	106	NP_731172.2	CG31146 (Unclassified)		21
k31_Locus_38481.1	603	4.31343	71.98	207	NP_731172.2	CG31146 (Unclassified)		21	considered to be the same gene as k31_Locus_32406.1
k31_Locus_9139.1	402	4.92537	47.52	101	NP_609300.1	CG3841 (Unclassified)		22
k31_Locus_19230.1	940	2.01064	50	210	NP_609301.2	CG4382 (Unclassified)		23
k31_Locus_1238.9	916	81.9138	62.38	303	NP_650043.1	CG4757 (Unclassified)		24
k31_Locus_1026.4	2022	11.6494	70.39	358	NP_608591.1	CG5397 (Unclassified)		25
k35_Locus_25572.1	828	10.785	55.91	220	NP_611678.1	CG6018 (Unclassified)		26
k31_Locus_30022.1	275	2.72364	74.73	91	NP_570089.1	CG6414 (Unclassified)		27
k31_Locus_4488.3	488	132.418	64.6	161	NP_570089.1	CG6414 (Unclassified)		28
k31_Locus_2076.1	1776	27.9657	44.38	525	NP_649321.1	CG7529 (Unclassified)		29
k31_Locus_28391.1	409	12.9487	64.71	119	NP_649321.1	CG7529 (Unclassified)		30
k31_Locus_11600.1	1727	7.8176	56.81	477	NP_536784.1	cricklet (Unclassified)	*	31
k31_Locus_3722.4	2200	13.56	77.15	372	NP_610326.1	CG1882, isoform A (Unclassified)	*	32
k31_Locus_31.3	259	88.0541	49.09	55	NP_611085.2	juvenile hormone esterase duplication (JHE)		33
k31_Locus_59694.1	208	2.31731	57.75	71	NP_611085.2	juvenile hormone esterase duplication (JHE)		33	considered to be the same gene as k31_Locus_31.3
k31_Locus_10306.2	1738	3.31415	81.91	470	NP_476602.1	gliotactin, isoform A		34
k31_Locus_4689.1	1929	14.7434	56.46	542	NP_477504.1	glutactin, isoform A		35
