# Supplementary material for: Discovery of Genes Related to Insecticide Resistance in Bactrocera dorsalis by Functional Genomic Analysis of a De Novo Assembled Transcriptome
Source: PLoS One. 2012 Aug 7;7(8):e40950. doi: 10.1371/journal.pone.0040950 (PMC3413685; doi:10.1371/journal.pone.0040950)
Supplement: Table S6 — Predicted AChE-related transcripts (EC 3.1.1.7). (XLS) [file pone.0040950.s007.xls]

## Sheet: Table S6
Table S6 - Predicted AChE-related transcripts (EC 3.1.1.7)
Length: length of the isotig
Coverage: average depth of the isotig
Identity: sequence identity of the alignment to D. melanogaster proteins
DM ID: RefSeq ID of D. melanogaster proteins
*: matched by E1DS motifs
isotig ID	Length	Coverage	Identity	Alignment length	DM ID	Gene Name	Motif	Distint gene ID	Note
k31_Locus_1238.8	356	61.4326	58.47	118	NP_650043.1	CG4757 (Unclassified)		1	with a local alignment of 100% identity to k31_Locus_1238.9 in EC 3.1.1.1
k31_Locus_26912.1	184	1.46739	90.16	61	NP_001163661.1	CG34139, isoform B (Unclassified)		2
k31_Locus_31.4	251	424.789	54.17	48	NP_611085.2	juvenile hormone esterase duplication (JHE)		3	with a local alignment of 94.05% identity to k31_Locus_31.3 in EC 3.1.1.1
k31_Locus_8734.2	2402	23.5616	88.49	591	NP_476953.1	acetylcholine esterase, isoform A	*	4	sequence revised according to the alignment to the DM gene
k31_Locus_7888.1	865	9.36416	76.14	264	NP_476602.1	gliotactin, isoform A		5	considered to be the same gene as k31_Locus_10306.2 in EC 3.1.1.1
k31_Locus_37338.1	681	4.02643	63.11	206	NP_523496.1	neuroligin		6
